# Supplementary material for: A Quick Guide to Genomics and Bioinformatics Training for Clinical and Public Audiences
Source: PLoS Comput Biol. 2014 Apr 10;10(4):e1003510. doi: 10.1371/journal.pcbi.1003510 (PMC3983038; doi:10.1371/journal.pcbi.1003510)
Supplement: Table S2 — Examples of genomics and bioinformatics educational awareness and educational resources for the public audience. Many other excellent examples exist in numerous languages. (XLSX) [file pcbi.1003510.s002.xlsx]

## Sheet: Sheet1
Young Children (age 3-13):
Let’s Talk Science programs: offers a variety	http://www.letstalkscience.ca/educators/programs.html
Genes Are Us: contains engaging resources for learning about genes, inheritance and genetic disorders	http://www.genesareus.org/
Science Kids: contains resources to make science and technology fun for kids	http://www.sciencekids.co.nz/biology.html
Youth (13-18):
Genome Diner: a game offering awareness on population research and genetic risk	http://www.genome.duke.edu/genomediner/
CurioCity: offers online learning materials including videos, articles, career information	http://www.explorecuriocity.org/
Spongelab: offers free digital science learning, with topics in genetics and genomics, and in a variety of languages	http://www.spongelab.com/index.cfm
Netherlands Bioinformatics Centre: hosts information and educational material on bioinformatics for high school classrooms in a variety of languages	http://www.bioinformaticsatschool.eu/
DNA Learning Center: is preparing students and families to thrive in the gene age	http://www.dnalc.org/
Genome BC: offers free teaching and learning resources for genomics	http://www.genomebc.ca/education/education-overview/
Swiss Institute of Bioinformatics: hosts an online exhibition to unravel the world of DNA, proteins and bioinformatics in several languages	http://www.chromosomewalk.ch/
Bioinformatics Activity Bank: contains lesson plans rich in biotechnology and bioinformatics concepts	http://teachingbioinformatics.fandm.edu/
ISCB Careers & Education: contains links to bioinformatics resources for high schools	http://www.iscb.org/high-schoolsecondary-school-resources
Young Adults (age 18-30):
Learn.Genetics from University of Utah: offers learning resources and virtual labs to make genetic science understandable	http://learn.genetics.utah.edu/
GeneEd: resources in genetics education and discovery inlcuding labs, experiments and career information	http://geneed.nlm.nih.gov/
CSHL's DNA from the Beginning: provides animated resources of 75 experiments that contributed to modern genetics	http://www.dnaftb.org/
GOBLET: provides open access to bioinformatics course and training materials from educators around the world	http://www.mygoblet.org
Adults and Seniors:
Wales Gene Park: hosts community engagement forums on the impact of genomics	http://www.walesgenepark.cardiff.ac.uk/event/public-engagement/
Winston Hide posts commentary and opinions on topics of public relevance on his blog	http://winhide.wordpress.com/
Genome Canada: contains information for the public about the applications of genomics in various fields	http://www.genomecanada.ca/en/info/
WHO Human Genetics programme: overviews on the issues and concerns around human genetics and public health	http://www.who.int/genomics/en/
All Categories:
The Genome Analysis Centre (TGAC) Outreach and Public Engagement programs	http://www.tgac.ac.uk/outreach-activities/
Wellcome Trust Sanger Institute: offers online learning materials about your genome and its research impact	http://www.yourgenome.org/
European Learning Laboratory for the Life Sciences: contains interesting blogs and resources on life science topics	http://emblog.embl.de/ells/
HudsonAlpha: provides learning resources for students, professionals and the community	http://hudsonalpha.org/education
National Human Genome Research Institute: contains fact cheets, career information, special event days and other educational materials about genetics and genomics	http://www.genome.gov/Education/
ScienceNetLinks: maintains a collection of science lessons and tools for K-12, inlcuding bioinformatics, genomics and genetics	http://sciencenetlinks.com/
American Society of Human Genetics Education: offers educational materials for K-12, graduate and public audiences	http://www.ashg.org/education/
Unlocking Life's Code: combines an exhibit with online learning materials for discovery in genomics topics	http://unlockinglifescode.org/
